# Supplementary material for: Two new species of Harpactea (Araneae, Dysderidae) from Turkey
Source: Zookeys. 2011 Nov 4;(145):129–41. doi: 10.3897/zookeys.145.1713 (PMC3267456; doi:10.3897/zookeys.145.1713)
Supplement: XML Treatment for Harpactea kencei [file zookeys.145.1713-treatment2.xml]

<!DOCTYPE tp:taxon-treatment
  PUBLIC "-//TaxonX//DTD Taxonomic Treatment Publishing DTD v0 20100105//EN" "tax-treatment-NSO.dtd">
<tp:taxon-treatment xmlns:tp="http://www.plazi.org/taxpub"><tp:treatment-meta><mixed-citation publication-type="journal"><person-group><name><surname>Kunt</surname><given-names>Kadir Boğaç</given-names></name><name><surname>Elverici</surname><given-names>Mert</given-names></name><name><surname>Özkütük</surname><given-names>Recep Sulhi</given-names></name><name><surname>Yağmur</surname><given-names>Ersen Aydın</given-names></name></person-group><article-title>Two new species of 
                    <italic>Harpactea</italic> (Araneae, Dysderidae) from Turkey
                </article-title><source>Zookeys</source><day>4</day><month>11</month><year>2011</year><volume>2011</volume><issue>145</issue><fpage>129</fpage><lpage>141</lpage><pub-id pub-id-type="doi">10.3897/zookeys.145.1713</pub-id></mixed-citation></tp:treatment-meta><tp:nomenclature><tp:taxon-name>
                        <tp:taxon-name-part taxon-name-part-type="genus">Harpactea</tp:taxon-name-part>
                        <tp:taxon-name-part taxon-name-part-type="species">kencei</tp:taxon-name-part>
                    <object-id xmlns:xlink="http://www.w3.org/1999/xlink" xlink:type="simple">urn:lsid:zoobank.org:act:557FE296-4BF3-4E21-A8D6-4750C38795E6</object-id>
                    <object-id xmlns:xlink="http://www.w3.org/1999/xlink" xlink:type="simple">http://species-id.net/wiki/Harpactea_kencei</object-id>
                    </tp:taxon-name><tp:taxon-status xmlns:xlink="http://www.w3.org/1999/xlink" xlink:type="simple">sp. n.</tp:taxon-status><xref ref-type="fig" rid="F4">Figs 9</xref><xref ref-type="fig" rid="F5">15</xref></tp:nomenclature><tp:treatment-sec sec-type="Material examined"><title>Material examined.</title><p><bold>Holotype</bold> ♂ (AUZM), Turkey, Muğla Province, Milas District, Kıyıkışlacık Village [<named-content xmlns:xlink="http://www.w3.org/1999/xlink" content-type="dwc:verbatimCoordinates" xlink:type="simple">37°16'38.80"N; 27°33'47.97"E</named-content>], 13.XI.2010, under stones, leg. M.Elverici. <bold>Paratypes</bold> 1 ♀ (AUZM), 1 ♀ 5 ♂♂ (cKBK &amp; SMF), same data as holotype.</p></tp:treatment-sec><tp:treatment-sec sec-type="Derivatio nominis"><title>Derivatio nominis.</title><p>The new species is named in honor of the well-known Turkish biologist Prof. Dr. Aykut Kence (Middle East Technical University, Ankara, Turkey) for his important contributions to Turkish biology.</p></tp:treatment-sec><tp:treatment-sec sec-type="Diagnosis"><title>Diagnosis.</title><p><italic><tp:taxon-name>Harpactea kencei</tp:taxon-name></italic> sp. n. can be easily distinguished from all other Turkish <italic><tp:taxon-name>Harpactea</tp:taxon-name></italic> by the unique structure of the male palp and broad, grooved sides, crescent like anterior basal arc-shaped structure of the female vulva. In general appearance the embolus is well sclerotized, thorn-like and with a hook-shaped tip. Towards the tip, the embolus flattens like a spoon and ends with a thorn-like tip inflecting upon itself. On the embolar base there is a small ear-shaped conductor relatively well sclerotized at its peripheries. This is attached to the embolus at an angle of 90 degrees. Unique embolus (not a simple thornlike structure) and the presence of the conductor differentiate <italic><tp:taxon-name>Harpactea kencei</tp:taxon-name></italic> sp. n. from <italic><tp:taxon-name>Harpactea diraoi</tp:taxon-name></italic>, <italic><tp:taxon-name>Harpactea isaurica</tp:taxon-name></italic>, <italic><tp:taxon-name>Harpactea sanctaeinsulae</tp:taxon-name></italic> and any other similar Turkish species, which all have simple spiniform embolus structures (see <xref ref-type="bibr" rid="B5">Brignoli 1978b</xref>).</p></tp:treatment-sec><tp:treatment-sec sec-type="Description"><title>Description.</title><p>Measurements: <bold>[Holotype</bold> ♂ <bold>/ Paratype</bold> ♀<bold>]:</bold> <bold>AL</bold> 2.13 / 2.25; <bold>CL</bold> 1.63 / 1.96; <bold>CWmax</bold> 1.35 / 1.53; <bold>CWmin</bold> 0.63 / 0.75; <bold>AMEd</bold> 0.07 / 0.08; <bold>PLEd</bold> 0.05 / 0.07; <bold>PMEd</bold> 0.05 / 0.06; <bold>ChF</bold> 0.34 / 0.37; <bold>ChG</bold> 0.21 / 0.27; <bold>ChL</bold> 0.64 / 0.71 mm. Leg measurements are given in <xref ref-type="table" rid="T3">Table 3</xref>.</p><p>MALE: Small to medium sized spider. Carapace reddish dark brown, with smooth surface and distinct fovea. AME, PLE and PME closely grouped; AME separated. Difference between width of eyes region and thoracic region of ca<!--PageBreak-->rapace remarkable. Sternum, labium, gnathocoxae and chelicerae reddish-brown. Sternum with long, thin hair near the margin, while centrally smooth and shiny. Cheliceral groove with four teeth: retromargin bears a tiny tooth at the base of the groove and a strong tooth at the top; promargin with two strong teeth of almost equal sizes (<xref ref-type="fig" rid="F4">Fig. 9</xref>). Labium with short, strong hair, sparsely distributed along the surface; hair cover denser at the top. Gnathocoxae also with moderately strong hair, denser and slightly longer at the margins. Abdomen yellowish-light brown, with short, thin blackish hair over the entire surface. Legs yellowish-light brown with sparse blackish setae. Anterior legs slightly darker than posterior legs. Leg IV &gt; Leg I &gt; Leg II &gt; Leg III. Tarsi with three claws. Tarsi III and IV with fine scopulae. Legs III and IV with fine metatarsal scopulae covering slightly less than the distal half of the segment (ventral surface only). Prolateral part of coxae III and IV with 0-5 spines. Detailed leg spination of <italic><tp:taxon-name>Harpactea kencei</tp:taxon-name></italic> sp. n. is given in <xref ref-type="table" rid="T4">Table 4</xref>.</p><table-wrap id="T3" position="float" orientation="portrait"><label>Table 3.</label><caption><p>Leg measurements of <italic><tp:taxon-name>Harpactea kencei</tp:taxon-name></italic> sp. n.</p></caption><table><tbody><tr><td rowspan="1" colspan="1"><bold>(Holotype</bold> ♂ <bold>/ Paratype</bold> ♀<bold>)</bold></td><td rowspan="1" colspan="1"><bold>Fe</bold></td><td rowspan="1" colspan="1"><bold>Pa</bold></td><td rowspan="1" colspan="1"><bold>Ti</bold></td><td rowspan="1" colspan="1"><bold>Me</bold></td><td rowspan="1" colspan="1"><bold>Ta</bold></td></tr><tr><td rowspan="1" colspan="1"><bold>Leg I</bold></td><td rowspan="1" colspan="1">1.57 / 1.61</td><td rowspan="1" colspan="1">0.95 / 0.96</td><td rowspan="1" colspan="1">1.28 / 1.29</td><td rowspan="1" colspan="1">1.25 / 1.27</td><td rowspan="1" colspan="1">0.48 / 0.48</td></tr><tr><td rowspan="1" colspan="1"><bold>Leg II</bold></td><td rowspan="1" colspan="1">1.48 / 1.50</td><td rowspan="1" colspan="1">0.80 / 0.82</td><td rowspan="1" colspan="1">1.23 / 1.25</td><td rowspan="1" colspan="1">1.20 / 1.22</td><td rowspan="1" colspan="1">0.40 / 0.40</td></tr><tr><td rowspan="1" colspan="1"><bold>Leg III</bold></td><td rowspan="1" colspan="1">1.13 / 1.17</td><td rowspan="1" colspan="1">0.56 / 0.63</td><td rowspan="1" colspan="1">0.80 / 0.88</td><td rowspan="1" colspan="1">0.90 / 1.13</td><td rowspan="1" colspan="1">0.40 / 0.40</td></tr><tr><td rowspan="1" colspan="1"><bold>Leg IV</bold></td><td rowspan="1" colspan="1">1.62 / 1.63</td><td rowspan="1" colspan="1">0.82 / 0.87</td><td rowspan="1" colspan="1">1.45 / 1.57</td><td rowspan="1" colspan="1">1.52 / 1.75</td><td rowspan="1" colspan="1">0.51 / 0.53</td></tr></tbody></table></table-wrap><table-wrap id="T4" position="float" orientation="portrait"><label>Table 4.</label><caption><p>Leg spination of <italic><tp:taxon-name>Harpactea kencei</tp:taxon-name></italic> sp. n.&lt;br/&gt; </p></caption><table><tbody><tr><td rowspan="1" colspan="1">♂ <bold>(Holotype)</bold></td><td rowspan="1" colspan="1"><bold>Leg I</bold></td><td rowspan="1" colspan="1"><bold>Leg II</bold></td><td rowspan="1" colspan="1"><bold>Leg III</bold></td><td rowspan="1" colspan="1"><bold>Leg IV</bold></td></tr><tr><td rowspan="1" colspan="1"><bold>C</bold></td><td rowspan="1" colspan="1">0</td><td rowspan="1" colspan="1">0</td><td rowspan="1" colspan="1">1Pl</td><td rowspan="1" colspan="1">5 Pl</td></tr><tr><td rowspan="1" colspan="1"><bold>Fe</bold></td><td rowspan="1" colspan="1">2, 1 Pl</td><td rowspan="1" colspan="1">1, 1, 1 Pl</td><td rowspan="1" colspan="1">1, 1 D 1, 1 Rl</td><td rowspan="1" colspan="1">3, 1, 1 D</td></tr><tr><td rowspan="1" colspan="1"><bold>Pa</bold></td><td rowspan="1" colspan="1">0</td><td rowspan="1" colspan="1">0</td><td rowspan="1" colspan="1">1 Rl</td><td rowspan="1" colspan="1">0</td></tr><tr><td rowspan="1" colspan="1"><bold>Ti</bold></td><td rowspan="1" colspan="1">0</td><td rowspan="1" colspan="1">0</td><td rowspan="1" colspan="1">1, 2 Pl 2, 1, 2 Rl 1, 1, 2 V</td><td rowspan="1" colspan="1">2, 1, 1 Pl 2, 1, 1 Rl l 1, 1, 2 V</td></tr><tr><td rowspan="1" colspan="1"><bold>Me</bold></td><td rowspan="1" colspan="1">0</td><td rowspan="1" colspan="1">0</td><td rowspan="1" colspan="1">1, 1, 1 Pl 5 Rl 2 V</td><td rowspan="1" colspan="1">1, 1, 1 Pl 1, 1, 1 Rl 3, 2 V</td></tr><tr><td rowspan="1" colspan="1">♀ <bold>(Paratype)</bold></td><td rowspan="1" colspan="4"/></tr><tr><td rowspan="1" colspan="1"><bold>C</bold></td><td rowspan="1" colspan="1">0</td><td rowspan="1" colspan="1">0</td><td rowspan="1" colspan="1">0</td><td rowspan="1" colspan="1">1 Pl</td></tr><tr><td rowspan="1" colspan="1"><bold>Fe</bold></td><td rowspan="1" colspan="1">2 Pl</td><td rowspan="1" colspan="1">2 Pl</td><td rowspan="1" colspan="1">1, 1 D 1, 1 Rl</td><td rowspan="1" colspan="1">2, 1, 1 D</td></tr><tr><td rowspan="1" colspan="1"><bold>Pa</bold></td><td rowspan="1" colspan="1">0</td><td rowspan="1" colspan="1">0</td><td rowspan="1" colspan="1">1 Rl</td><td rowspan="1" colspan="1">0</td></tr><tr><td rowspan="1" colspan="1"><bold>Ti</bold></td><td rowspan="1" colspan="1">0</td><td rowspan="1" colspan="1">0</td><td rowspan="1" colspan="1">1, 1 Pl 2, 1, 1 Rl 1, 1, 2 V</td><td rowspan="1" colspan="1">2, 1, 1 Pl 2, 1, 1 Rl 1, 1, 2 V</td></tr><tr><td rowspan="1" colspan="1"><bold>Me</bold></td><td rowspan="1" colspan="1">0</td><td rowspan="1" colspan="1">0</td><td rowspan="1" colspan="1">1, 1 Pl 6 Rl 2, 2 V</td><td rowspan="1" colspan="1">1, 1, 1 Pl 1, 1, 1 Rl 2, 1, 2 V</td></tr></tbody></table></table-wrap><p>Tegulum yellowish brown, longer than wide, cylindrical. Embolar base broad, embolus and conductor reciprocally located at peripherals. Accessory apophysis absent. Embolus blackish brown, flattens like a spoon through the tip and ends with a thorn-<!--PageBreak--><!--PageBreak-->like tip inflecting upon itself. Conductor small, flattened and ear-shaped, separated from embolus at the base.</p><p>FEMALE: No differences found between male and female, in terms of body colour and morphology. Distal crest of vulva short, with conical tip. Distal expansion of spermatheca spherical, with triangular shape. Basal transverse part of the anterior spermatheca short, linear and peripherally sclerotized. Rod-shaped part of the anterior spermatheca elongated. Anterior basal arc crescent-like and grooved. Tips membranous, in the shape of half of a heart. Transverse bar smooth, well sclerotized at the center. Posterior diverticulum membranous (<xref ref-type="fig" rid="F5">Figs 14–15</xref>).</p><fig id="F4" position="float" orientation="portrait"><label>Figures 9–13.</label><caption><p><italic><tp:taxon-name>Harpactea kencei</tp:taxon-name></italic> sp. n. <bold>9</bold> Cheliceral teeth <bold>10</bold> left palp, retrolateral view <bold>11</bold> ditto, nearly anterior view <bold>12</bold> ditto, prolateral view <bold>13</bold> ditto, distal view. Scale line: 0.5 mm.</p></caption><graphic xmlns:xlink="http://www.w3.org/1999/xlink" xlink:href="ZooKeys-145-129-g004.jpg" position="float" orientation="portrait" xlink:type="simple"/></fig><fig id="F5" position="float" orientation="portrait"><label>Figures 14–15.</label><caption><p>Vulva of <italic><tp:taxon-name>Harpactea kencei</tp:taxon-name></italic> sp. n. <bold>14</bold> dorsal view <bold>15</bold> ventral view. Scale lines: 0.1 mm.</p></caption><graphic xmlns:xlink="http://www.w3.org/1999/xlink" xlink:href="ZooKeys-145-129-g005.jpg" position="float" orientation="portrait" xlink:type="simple"/></fig></tp:treatment-sec><tp:treatment-sec sec-type="Ecology"><title>Ecology.</title><p>Specimens were collected in the course of field studies aiming to determine the spider fauna of olive groves found in Kıyıkışlacık Village. The area was surveyed periodically over one year using pitfall traps, sweep nets, active searching at ground level and under stones both during the day and at night, sifting tree litter and by shaking tree branches. The altitude of the study area varied from sea level up to 100 m at its maximum.</p><p>Individuals of the new species were found under stones and collected from pitfall traps in olive groves and shrub forest associations dominated by <italic><tp:taxon-name>Quercus</tp:taxon-name></italic> trees. The first adult specimen was collected in November and additional specimens were found during March and April. It is likely that this species is most active during the early spring.</p></tp:treatment-sec><tp:treatment-sec sec-type="Distribution"><title>Distribution.</title><p><italic><tp:taxon-name>Harpactea kencei</tp:taxon-name></italic> sp. n. is known from thetype locality only.</p></tp:treatment-sec><tp:treatment-sec sec-type="Comments"><title>Comments.</title><p>According to the classification established by <xref ref-type="bibr" rid="B8">Deeleman-Reinhold (1993)</xref>, <italic><tp:taxon-name>Harpactea arnedoi</tp:taxon-name></italic> sp. n. and <italic><tp:taxon-name>Harpactea kencei</tp:taxon-name></italic> sp. n. can be placed within the species group <italic>rubicunda</italic> (D) because they possess the following characteristics:</p><p>1.	Posterior diverticulum of the female vulva membranous in both species.</p><p>2.	Embolus of <italic><tp:taxon-name>Harpactea arnedoi</tp:taxon-name></italic> sp. n. is spiniform, while it is massive-spiniform and flattened in <italic><tp:taxon-name>Harpactea kencei</tp:taxon-name></italic> sp. n.</p><p>3.	Conductor massive in both species.</p><p>4.	Patellae and coxae with spines in both species<!--PageBreak-->.</p></tp:treatment-sec><ref-list><ref id="B5"><mixed-citation xmlns:xlink="http://www.w3.org/1999/xlink" xlink:type="simple"><person-group><name name-style="western"><surname>Brignoli</surname><given-names>PM</given-names></name></person-group> (<year>1978b</year>)<article-title> Ragni di Turchia V. Specie nuove o interessanti, cavernicole ed epigee, di varie famiglie (Araneae).</article-title><source>Revue Suisse de Zooogie</source><volume>85</volume>: <fpage>461</fpage>-<lpage>541</lpage>.</mixed-citation></ref><ref id="B8"><mixed-citation xmlns:xlink="http://www.w3.org/1999/xlink" xlink:type="simple"><person-group><name name-style="western"><surname>Deeleman-Reinhold</surname><given-names>CL</given-names></name></person-group> (<year>1993</year>)<article-title> The genus <italic>Rhode</italic> and the harpacteine genera <italic>Stalagtia</italic>, <italic>Folkia</italic>, <italic>Minotauria</italic>, and <italic>Kaemis</italic> (Araneae, Dysderidae) of Yugoslavia nad Crete, with remark on the genus <italic>Harpactea</italic>.</article-title><source>Revue Arachnologique </source><volume>10</volume> (<issue>6</issue>): <fpage>105</fpage>-<lpage>135</lpage>.</mixed-citation></ref></ref-list></tp:taxon-treatment>
